# Supplementary material for: Vasorelaxant Activities and its Underlying Mechanisms of Magnolia Volatile Oil on Rat Thoracic Aorta Based on Network Pharmacology
Source: Front Pharmacol. 2022 Feb 28;13:812716. doi: 10.3389/fphar.2022.812716 (PMC8926352; doi:10.3389/fphar.2022.812716)
Supplement: Supplementary file 1 [file Table1.XLSX]

## Sheet: Additional file 2
OMMI	TTD	Gene Cards	Total targets of hypertension	Targets of active compounds of MVO
ECE1	CASP2 mRNA	BMPR2	ECE1	CHRM3
RFH1	ADRA2C	AGT	RFH1	CHRM1
AGT	ADRA2	NOS3	AGT	PTGS2
HYT3	PTGFR	AGTR1	HYT3	CHRM2
KCNK3	MET	KCNK3	KCNK3	CHRNA2
DGUOK	ADRB1	ACVRL1	DGUOK	GABRA1
BMPR2	CHRM5	ACE	BMPR2	PTGS1
CPS1	ADR	ENG	CPS1	GABRA2
HYT7	PTGR	GNB3	HYT7	SLC6A2
AGTR1	AChE	ADD1	AGTR1	ADRA1A
ADD1	CA-I	CAV1	ADD1	ADRA1B
NR3C2	CHRM4	PKD1	NR3C2	NCOA2
NPR3	CHRM3	SMAD9	NPR3	GABRA6
HYT6	CHRM1	HYT4	HYT6	GABRA2
KCNMB1	CHRM2	HYT3	KCNMB1	RXRA
CTEPH1	ADRA1D	HYT8	CTEPH1	MAOB
CYP3A5	D2R	HYT1	CYP3A5	GABRA3
CAV1	CHRNA2	NR3C2	CAV1	F2
GIMAP5	CaC	HYT2	GIMAP5	ACE
NOS3	D1R	HYT5	NOS3	DPP4
CYP11B2	ADRB3	HYT6	CYP11B2	CHRNA7
GNB3	REN	HYT7	GNB3	GABRA5
HYT4	ROCK1	CYP11B2	HYT4	GRIA2
PDE3A	ROCK2	TBX4	PDE3A	CTSD
MADH9	PTGER2	PTGIS	MADH9	RHO
HYT2	PTGER4	REN	HYT2	BCL-2
ACSM3	ADORA3	LOC102723566	ACSM3	IL10
HYT1	AKR1B1	PDE3A	HYT1	TNF
TBX4	ADORA1	PKD2	TBX4	COL1A1
HYT8	PK	MEN1	HYT8	PTEN
RETN	ADORA2A	SARS2	RETN	GUSBP1
SARS2	ROCK	PPARG	SARS2	SLC22A5
HYT5	HTR2A	CYP3A5	HYT5	PCYT1A
PTGIS	PTGER3	COL4A5	PTGIS	SLC6A3
AORF	NET	ECE1	AORF	IL-6
SERPINA8	APOE	CYP11B1	SERPINA8	REN
TASK	ADRA1A	KLHL3	TASK	IL1B
DGK	CA-II	CELA2A	DGK
PPH1	CA-IV	WNK4	PPH1
PHN	KC	EDN1	PHN
AGTR1A	ADRB2 mRNA	MIR155	AGTR1A
MLR	HSD11B1	WNK1	MLR
ANPRC	nAChR	F12	ANPRC
P450PCN3	AD neuro	HSD11B2	P450PCN3
BSCL3	EDNRB	DARS2	BSCL3
IAN4L1	VIPR2	SLC34A1	IAN4L1
CSNB1H	AGTR1	EIF2AK4	CSNB1H
HTNB	EDNRA	RGS5	HTNB
SMAD9	AOC3	ATP1B1	SMAD9
SAH	SLC12A1	MTX2	SAH
ICPPS	MR	NPPA	ICPPS
RSTN	ADRA1	PMS2	RSTN
CYP8A1	HTR1A	CORIN	CYP8A1
PPH4	ACE	MIR204	PPH4
MTDPS3	MME	INS	MTDPS3
POVD1	ATP2A2	FLT1	POVD1
AT2R1	L-CaC	KCNMB1	AT2R1
MCR	ADRB2	IL6	MCR
CGL3	TACR1	MIR17	CGL3
IMAP3	EPHX2	RPL5	IMAP3
MADH6	AGTR	DIPK1A	MADH6
PAPPAS	AGTR2	SCNN1B	PAPPAS
FIZZ3	NPY1R	FOXF1	FIZZ3
PGIS	CACNA2D1	ALB	PGIS
PEOB4	ITPR	RFH1	PEOB4
PPH3	GCS	DGUOK	PPH3
NCPH2	5HT2R	NPPB	NCPH2
PPH2	ADRA1B	CPS1	PPH2
CYP8	PDE5A	CUL3	CYP8
NCPH1	KCNQ1	KCNJ5	NCPH1
LCCNS	SLC18A2	CTEPH1	LCCNS
	V1AR	SCNN1G	CASP2 mRNA
	IAPPR	THBD	ADRA2C
	GUCY1B1	CRP	ADRA2
	PTGIR	SCNN1A	PTGFR
	BNP	ADRB2	MET
	S1PR2	MTHFR	ADRB1
	SMS	SERPINE1	CHRM5
	SPT ATPase	NR3C1	ADR
	ENPEP	JAK2	PTGR
	DNPEP	ENPP1	AChE
	ADORA2B	APOE	CA-I
	SELP	TNF	CHRM4
	SELE	FN1	CHRM3
	CALCR	GNAS	CHRM1
	CTSD	LOC106799833	CHRM2
	SLC	PEE1	ADRA1D
	ADOR	ADIPOQ	D2R
	EDNR	APOA1	CHRNA2
	ECE	RETN	CaC
	ADRA2B	CYP17A1	D1R
	P2RX3	VEGFA	ADRB3
	TPC2	ELN	REN
	CACNA1G	LEP	ROCK1
	NOS3	INSR	ROCK2
	MAO-B	SMAD4	PTGER2
	MAO	TGFB1	PTGER4
	CA	ADM	ADORA3
	mTOR	MIR20A	AKR1B1
	FAK	VWF	ADORA1
	MAP3K5	CCN2	PK
	ACE2	F5	ADORA2A
	PDGFR	EDNRA	ROCK
	GUCY2D	GBA	HTR2A
	TBC	STOX1	PTGER3
	HIF-1A	IRS1	NET
	HTR2B	CACNA1D	APOE
	TPH1	CACNA1H	ADRA1A
		APOB	CA-II
		F2	CA-IV
		VHL	KC
		KNG1	ADRB2 mRNA
		FBN1	HSD11B1
		SELP	nAChR
		MIR759	AD neuro
		ADRB1	EDNRB
		SLC12A3	VIPR2
		MMP2	EDNRA
		UMOD	AOC3
		ADRB3	SLC12A1
		ABCA3	MR
		NOS2	ADRA1
		B2M	HTR1A
		TEK	ACE
		HLA-DRB1	MME
		HLA-B	ATP2A2
		ACE2	L-CaC
		NF1	ADRB2
		AGTR2	TACR1
		PLAT	EPHX2
		RET	AGTR
		MMP9	AGTR2
		C3	NPY1R
		LPL	CACNA2D1
		PIEZO2	ITPR
		GJA1	GCS
		APOL1	5HT2R
		SOD1	ADRA1B
		COMT	PDE5A
		YY1AP1	KCNQ1
		IGF1	SLC18A2
		IL1B	V1AR
		SELE	IAPPR
		IRS2	GUCY1B1
		NOTCH1	PTGIR
		HMOX1	BNP
		EPO	S1PR2
		SLC2A4	SMS
		ACTA2	SPT ATPase
		SST	ENPEP
		PTPN1	DNPEP
		PKHD1	ADORA2B
		GATA4	SELP
		SDHB	SELE
		COL4A4	CALCR
		SH2B3	CTSD
		CCL2	SLC
		SLC6A4	ADOR
		UTS2	EDNR
		TRPC6	ECE
		SFTPC	ADRA2B
		TP53	P2RX3
		NPR3	TPC2
		F3	CACNA1G
		CLCNKB	MAO-B
		TIMP1	MAO
		PGF	CA
		LMNA	mTOR
		SGK1	FAK
		CHGA	MAP3K5
		HIF1A	ACE2
		IL10	PDGFR
		PDE5A	GUCY2D
		CFH	TBC
		EDNRB	HIF-1A
		ENPEP	HTR2B
		LOC106627981	TPH1
		CALCA	ACVRL1
		PEE2	ENG
		PEE3	PKD1
		MT-TI	SMAD9
		MYH6	LOC102723566
		SMAD3	PKD2
		TH	MEN1
		GRK4	PPARG
		HSD11B1	COL4A5
		SDHD	CYP11B1
		NCF1	KLHL3
		BDKRB2	CELA2A
		ALDH2	WNK4
		PRKG1	EDN1
		ICAM1	MIR155
		PON1	WNK1
		GDF2	F12
		SERPINC1	HSD11B2
		G6PC3	DARS2
		NEDD4L	SLC34A1
		POMC	EIF2AK4
		KDR	RGS5
		CTNNB1	ATP1B1
		ADD2	MTX2
		HTNB	NPPA
		ENSG00000230926	PMS2
		VCAM1	CORIN
		ABCC6	MIR204
		CXCL8	INS
		FGA	FLT1
		NPY	IL6
		LPA	MIR17
		CYBA	RPL5
		PTGS2	DIPK1A
		NFU1	SCNN1B
		OLR1	FOXF1
		TLR4	ALB
		KCNA5	NPPB
		LEPR	CUL3
		MYOC	KCNJ5
		BMPR1B	SCNN1G
		MIR21	THBD
		EDN2	CRP
		RGS2	SCNN1A
		ANGPT1	MTHFR
		HTR2A	SERPINE1
		MC4R	NR3C1
		PRL	JAK2
		GSTM1	ENPP1
		MMP1	TNF
		MYH9	FN1
		LOC105371049	GNAS
		NPHS2	LOC106799833
		IGF2	PEE1
		NPHS1	ADIPOQ
		CST3	APOA1
		EGFR	CYP17A1
		LIPC	VEGFA
		FGF2	ELN
		AGER	LEP
		DLL4	INSR
		HFE	SMAD4
		GPT	TGFB1
		PHA2A	ADM
		APLN	MIR20A
		LOX	VWF
		FENDRR	CCN2
		SPP1	F5
		SLC12A1	GBA
		STK39	STOX1
		COL1A1	IRS1
		ATP2B1	CACNA1D
		AKT1	CACNA1H
		TERT	APOB
		INF2	F2
		APLNR	VHL
		TNNT2	KNG1
		PPBP	FBN1
		SMAD2	MIR759
		KCNJ11	SLC12A3
		PPARGC1A	MMP2
		MTOR	UMOD
		EGF	ABCA3
		VIP	NOS2
		GATA6	B2M
		BBS2	TEK
		PF4	HLA-DRB1
		MMP3	HLA-B
		NPR1	NF1
		NAGLU	PLAT
		BMP6	RET
		DBH	MMP9
		BBS9	C3
		H19	LPL
		PCSK9	PIEZO2
		FH	GJA1
		CETP	APOL1
		ABCC8	SOD1
		XDH	COMT
		CYP4A11	YY1AP1
		PPARA	IGF1
		TMEM67	IL1B
		MIR126	IRS2
		HP	NOTCH1
		GHRL	HMOX1
		RHOA	EPO
		NOX4	SLC2A4
		TET2	ACTA2
		TGFBR2	SST
		EPAS1	PTPN1
		CLCN2	PKHD1
		BBS4	GATA4
		CYP2C9	SDHB
		BMPR1A	COL4A4
		STN1	SH2B3
		RBP4	CCL2
		IRF5	SLC6A4
		TNNI3	UTS2
		CEP290	TRPC6
		CASR	SFTPC
		CYP3A4	TP53
		NPHP1	F3
		LCN2	CLCNKB
		SOD2	TIMP1
		PNMT	PGF
		MYLK	LMNA
		MIR33A	SGK1
		NKX2-5	CHGA
		NOS1	HIF1A
		ADRA2B	IL10
		BBS1	CFH
		GCK	LOC106627981
		ATP1A1	CALCA
		CMA1	PEE2
		CASP3	PEE3
		HBB	MT-TI
		MAX	MYH6
		ADD3	SMAD3
		BMP2	TH
		CFB	GRK4
		MIR144	SDHD
		BBS12	NCF1
		CCL5	BDKRB2
		TGFBR1	ALDH2
		LGALS3	PRKG1
		NPPC	ICAM1
		TTC8	PON1
		PRCP	GDF2
		KLKB1	SERPINC1
		MME	G6PC3
		BBS5	NEDD4L
		ARHGAP31	POMC
		IL18	KDR
		BBS10	CTNNB1
		ARMC5	ADD2
		SERPINA6	HTNB
		MPO	ENSG00000230926
		MIR146A	VCAM1
		BBS7	ABCC6
		SDHA	CXCL8
		CDKN2B	FGA
		KCNJ1	NPY
		SDCCAG8	LPA
		LCAT	CYBA
		SLC6A2	PTGS2
		GDNF	NFU1
		MIR483	OLR1
		HNF1B	TLR4
		KLK1	KCNA5
		TBX5	LEPR
		ARG1	MYOC
		ESR1	BMPR1B
		CD40LG	MIR21
		PDE4D	EDN2
		SFTPA2	RGS2
		DDAH2	ANGPT1
		TMEM127	MC4R
		KL	PRL
		GUCY1A1	GSTM1
		BBIP1	MMP1
		CCR5	MYH9
		KIF1B	LOC105371049
		CACNB2	NPHS2
		TCF7L2	IGF2
		SDHC	NPHS1
		CYP1A1	CST3
		TRPC3	EGFR
		AIP	LIPC
		CYP2D6	FGF2
		PRMT7	AGER
		CCR2	DLL4
		EDN3	HFE
		RBPJ	GPT
		CACNA1C	PHA2A
		ADRA1A	APLN
		PTX3	LOX
		GDF15	FENDRR
		JUN	SPP1
		HMGCR	STK39
		PECAM1	COL1A1
		TNFRSF1B	ATP2B1
		SOD3	AKT1
		F7	TERT
		GNAQ	INF2
		MKKS	APLNR
		APOC3	TNNT2
		MIR29A	PPBP
		CRH	SMAD2
		PLIN1	KCNJ11
		DRD1	PPARGC1A
		CITED2	EGF
		PRSS8	VIP
		MIR223	GATA6
		CYP2J2	BBS2
		ABCA1	PF4
		RNLS	MMP3
		SHBG	NPR1
		IL1A	NAGLU
		MIR145	BMP6
		TGFB3	DBH
		DYRK1B	BBS9
		SERPINA3	H19
		CCR6	PCSK9
		ACSM3	FH
		FTO	CETP
		MGP	ABCC8
		LIMK1	XDH
		NOD2	CYP4A11
		SRC	PPARA
		PAPPA	TMEM67
		BDNF	MIR126
		CYP1B1	HP
		IL4	GHRL
		PLA2G7	RHOA
		STAT3	NOX4
		FGF23	TET2
		ERAP1	TGFBR2
		SMAD1	EPAS1
		GJA4	CLCN2
		PRKAR1A	BBS4
		HNF1A	CYP2C9
		OXT	BMPR1A
		DOCK6	STN1
		WDPCP	RBP4
		FOS	IRF5
		MIR22	TNNI3
		AVP	CEP290
		USP8	CASR
		IFNG	CYP3A4
		IL17A	NPHP1
		LZTFL1	LCN2
		ROCK2	SOD2
		PTH	PNMT
		HBA1	MYLK
		CD4	MIR33A
		NPR2	NKX2-5
		MKS1	NOS1
		LNPEP	BBS1
		CC2D2A	GCK
		CTF1	ATP1A1
		IFT27	CMA1
		CYP4F2	CASP3
		CYBB	HBB
		THPO	MAX
		DZIP1L	ADD3
		NAMPT	BMP2
		TSC2	CFB
		CEP19	MIR144
		EPHX2	BBS12
		ARL6	CCL5
		GRK2	TGFBR1
		SIRT1	LGALS3
		AVPR2	NPPC
		LIPE	TTC8
		CDKN2B-AS1	PRCP
		MIR191	KLKB1
		MIR214	BBS5
		ELP1	ARHGAP31
		GJA5	IL18
		KCNQ1	BBS10
		LOC107303340	ARMC5
		MIR181A1	SERPINA6
		GCGR	MPO
		LTBP2	MIR146A
		TNFRSF11B	BBS7
		COX5A	SDHA
		PLG	CDKN2B
		MPL	KCNJ1
		WT1	SDCCAG8
		DPP4	LCAT
		GANAB	SLC6A2
		LRP5	GDNF
		SLC8A1	MIR483
		PTGS1	HNF1B
		GSR	KLK1
		PIGM	TBX5
		ADIPOR1	ARG1
		SLC25A11	ESR1
		NTS	CD40LG
		TAGLN	PDE4D
		ATP6AP2	SFTPA2
		CYP2C8	DDAH2
		TRIM32	TMEM127
		IAPP	KL
		TRIP11	GUCY1A1
		FABP4	BBIP1
		TGFB2	CCR5
		MIR29C	KIF1B
		MIR143	CACNB2
		MIR27A	TCF7L2
		BRCA2	SDHC
		MIR210	CYP1A1
		CD46	TRPC3
		NEDD4	AIP
		CAST	CYP2D6
		MTTP	PRMT7
		UCP2	CCR2
		DRD2	EDN3
		MIR221	RBPJ
		CFHR1	CACNA1C
		FURIN	PTX3
		GFND1	GDF15
		TBXA2R	JUN
		KIT	HMGCR
		NLRP3	PECAM1
		HSPA4	TNFRSF1B
		NOX1	SOD3
		ESR2	F7
		PIK3C2A	GNAQ
		WNK3	MKKS
		CYP21A2	APOC3
		APOH	MIR29A
		RYR2	CRH
		HSD3B1	PLIN1
		SLC22A12	DRD1
		TRPC1	CITED2
		NPHP3	PRSS8
		UCP1	MIR223
		ADORA2A	CYP2J2
		AMBP	ABCA1
		CFI	RNLS
		PDX1	SHBG
		ROCK1	IL1A
		MMACHC	MIR145
		COL3A1	TGFB3
		CAT	DYRK1B
		MIR122	SERPINA3
		AQP2	CCR6
		SFTPB	FTO
		SULT1A3	MGP
		SLC9A3	LIMK1
		EOGT	NOD2
		ARNTL	SRC
		HMBS	PAPPA
		COL1A2	BDNF
		PTHLH	CYP1B1
		RENBP	IL4
		MIR222	PLA2G7
		SLC9A1	STAT3
		COQ7	FGF23
		DDAH1	ERAP1
		ALMS1	SMAD1
		KCNMA1	GJA4
		SFTPA1	PRKAR1A
		MYH11	HNF1A
		HSPA1A	OXT
		CALCRL	DOCK6
		MLXIPL	WDPCP
		GTF2I	FOS
		HMGA1	MIR22
		CYP2C19	AVP
		G6PC1	USP8
		CTH	IFNG
		MEF2A	IL17A
		HNF4A	LZTFL1
		SLC37A4	PTH
		PDE11A	HBA1
		CD36	CD4
		STX1A	NPR2
		MDH2	MKS1
		MUC1	LNPEP
		BOLA3	CC2D2A
		DDC	CTF1
		MYOCD	IFT27
		CD34	CYP4F2
		PRKACA	CYBB
		HMOX2	THPO
		SLC2A9	DZIP1L
		MTNR1B	NAMPT
		CFTR	TSC2
		BMP4	CEP19
		ACTC1	ARL6
		ANGPT2	GRK2
		ADAMTS13	SIRT1
		COL4A3	AVPR2
		IGF2BP2	LIPE
		ADORA1	CDKN2B-AS1
		ADIPOR2	MIR191
		KRT18	MIR214
		ATP2B3	ELP1
		AKT2	GJA5
		SLC12A2	LOC107303340
		ADRA1B	MIR181A1
		MT-ND1	GCGR
		F2R	LTBP2
		PIGW	TNFRSF11B
		LDLR	COX5A
		MIR124-1	PLG
		LIPT1	MPL
		MDM2	WT1
		SOX17	DPP4
		LARS2	GANAB
		ATG9B	LRP5
		ADA2	SLC8A1
		IFT172	PTGS1
		ATP1A4	GSR
		ADRA1D	PIGM
		SREBF1	ADIPOR1
		MALAT1	SLC25A11
		TBC1D4	NTS
		MUC5B	TAGLN
		ALOX12	ATP6AP2
		STAT1	CYP2C8
		TLR2	TRIM32
		NEUROD1	IAPP
		IGFBP1	TRIP11
		AHSG	FABP4
		FGB	TGFB2
		TMCO1	MIR29C
		PRKCA	MIR143
		HYDIN	MIR27A
		SDHAF2	BRCA2
		CTC1	MIR210
		TAC3	CD46
		RPGRIP1L	NEDD4
		MT-CO1	CAST
		TBX20	MTTP
		GCG	UCP2
		TBL2	DRD2
		CFAP418	MIR221
		RFC2	CFHR1
		GTF2IRD1	FURIN
		BAZ1B	GFND1
		CLIP2	TBXA2R
		IL2	KIT
		MAPK3	NLRP3
		MB	HSPA4
		GLA	NOX1
		MIR208A	ESR2
		MIR92B	PIK3C2A
		CDH23	WNK3
		COX8A	CYP21A2
		CFHR3	APOH
		PPP1R3A	RYR2
		INSL6	HSD3B1
		MIR26B	SLC22A12
		CREB1	TRPC1
		LOC110673971	NPHP3
		ABCC9	UCP1
		CDH5	AMBP
		GAS5	CFI
		DUOX2	PDX1
		AQP1	MMACHC
		ELANE	COL3A1
		NSD1	CAT
		MEG3	MIR122
		GGT1	AQP2
		SLC2A2	SFTPB
		CCDC28B	SULT1A3
		SLC4A1	SLC9A3
		HNP1	EOGT
		NOTCH3	ARNTL
		HBA2	HMBS
		PPP1R12A	COL1A2
		ARG2	PTHLH
		SIRT3	RENBP
		LYZ	MIR222
		MIR23B	SLC9A1
		MIR505	COQ7
		ABCB11	DDAH1
		ALOX5	ALMS1
		SLC9B2	KCNMA1
		FAM13A	SFTPA1
		CXCL12	MYH11
		SLC4A4	HSPA1A
		GAPDH	CALCRL
		NOTCH2	MLXIPL
		MIR30A	GTF2I
		NR1H4	HMGA1
		TAC1	CYP2C19
		WFS1	G6PC1
		TRPC5	CTH
		IL12B	MEF2A
		ACTB	HNF4A
		MIR212	SLC37A4
		PTPRC	PDE11A
		CD8A	CD36
		CALR	STX1A
		CTLA4	MDH2
		HBG2	MUC1
		CYP4A22	BOLA3
		MAPK8IP1	DDC
		PAX4	MYOCD
		ITGA2B	CD34
		INPP5E	PRKACA
		JAG1	HMOX2
		TNFSF11	SLC2A9
		XYLT1	MTNR1B
		MIR30E	CFTR
		TSC1	BMP4
		KCNN3	ACTC1
		MIRLET7B	ANGPT2
		COL4A1	ADAMTS13
		GNAI2	COL4A3
		SELL	IGF2BP2
		CDKN1C	ADIPOR2
		MT-TL1	KRT18
		GPC3	ATP2B3
		XPNPEP3	AKT2
		AGTRAP	SLC12A2
		SERPINA1	MT-ND1
		GPD2	F2R
		FLNC	PIGW
		LGALS13	LDLR
		CAPN10	MIR124-1
		SLC4A5	LIPT1
		FMR1	MDM2
		NOX5	SOX17
		PPIG	LARS2
		GUCY1B1	ATG9B
		XYLT2	ADA2
		CDKN1B	IFT172
		GJB2	ATP1A4
		HTRA1	SREBF1
		BSND	MALAT1
		BRAF	TBC1D4
		PPOX	MUC5B
		DLK1	ALOX12
		IDUA	STAT1
		FGFR1	TLR2
		DYNC2H1	NEUROD1
		SLC30A8	IGFBP1
		WRN	AHSG
		VEGFC	FGB
		CDKN1A	TMCO1
		CFHR2	PRKCA
		DNMT3A	HYDIN
		BMP7	SDHAF2
		PTGIR	CTC1
		KRT8	TAC3
		PTPN11	RPGRIP1L
		LMX1B	MT-CO1
		FGFR2	TBX20
		ATP5F1A	GCG
		MLX	TBL2
		CFHR5	CFAP418
		LINC01227	RFC2
		GTF2IRD2	GTF2IRD1
		CBS	BAZ1B
		HLA-DPB1	CLIP2
		MTRR	IL2
		LRP6	MAPK3
		PDE8B	MB
		LINC01094	GLA
		DSP	MIR208A
		ANXA5	MIR92B
		FIG4	CDH23
		MIR657	COX8A
		NIDDM4	CFHR3
		EMX2OS	PPP1R3A
		NFAT5	INSL6
		OPTN	MIR26B
		TTR	CREB1
		TERC	LOC110673971
		LOC110806263	ABCC9
		MAPK1	CDH5
		THSD1	GAS5
		IGFBP3	DUOX2
		ALG9	AQP1
		INVS	ELANE
		ATP12A	NSD1
		COL18A1	MEG3
		GREM1	GGT1
		TNXB	SLC2A2
		MIR24-1	CCDC28B
		HOXD13	SLC4A1
		ATM	HNP1
		VDR	NOTCH3
		DLST	HBA2
		MT-TQ	PPP1R12A
		PIEZO1	ARG2
		DUOX1	SIRT3
		COMMD5	LYZ
		ATP4A	MIR23B
		NCF2	MIR505
		SLC5A2	ABCB11
		TMEM70	ALOX5
		KRAS	SLC9B2
		BANF1	FAM13A
		KLK4	CXCL12
		HGF	SLC4A4
		REST	GAPDH
		FGFR3	NOTCH2
		HAVCR1	MIR30A
		IGF1R	NR1H4
		PTEN	TAC1
		TLL1	WFS1
		MT-ND5	TRPC5
		CDKN2C	IL12B
		TPH1	ACTB
		CLDN4	MIR212
		KIF7	PTPRC
		OGA	CD8A
		MYH7	CALR
		ITGB3	CTLA4
		BSCL2	HBG2
		ASTN2	CYP4A22
		LOC105373021	MAPK8IP1
		MIR296	PAX4
		DYNLT1	ITGA2B
		CHEK2	INPP5E
		VAC14	JAG1
		LOC105372273	TNFSF11
		MIR517A	XYLT1
		PAX2	MIR30E
		CD68	TSC1
		CASP1	KCNN3
		MT-TW	MIRLET7B
		SAG	COL4A1
		KCNN4	GNAI2
		FMO3	SELL
		BMP10	CDKN1C
		TRIM28	MT-TL1
		SMARCAL1	GPC3
		ITGA8	XPNPEP3
		MIR520A	AGTRAP
		PAM16	SERPINA1
		CPT2	GPD2
		GBE1	FLNC
		PRKAG2	LGALS13
		LOC106099062	CAPN10
		LOC107133510	SLC4A5
		MT-CO2	FMR1
		FLNA	NOX5
		GCH1	PPIG
		DIS3L2	XYLT2
		TRIP13	CDKN1B
		POU6F2	GJB2
		MT-TS1	HTRA1
		EIF4H	BSND
		CA2	BRAF
		ZDHHC24	PPOX
		MAF	DLK1
		CXCL10	IDUA
		NPHP4	FGFR1
		LOC110006319	DYNC2H1
		PDE4A	SLC30A8
		ZMPSTE24	WRN
		HTR1B	VEGFC
		KCNIP1	CDKN1A
		LRIG2	CFHR2
		PLA2G1B	DNMT3A
		MIR590	BMP7
		GAA	KRT8
		GPR35	PTPN11
		HSPG2	LMX1B
		RTEL1	FGFR2
		TCF4	ATP5F1A
		NKX2-1	MLX
		ABCG8	CFHR5
		HLA-A	LINC01227
		ITGAM	GTF2IRD2
		ERCC6	CBS
		TJP2	HLA-DPB1
		NFIX	MTRR
		ABCG5	LRP6
		TGFBR3	PDE8B
		MIR423	LINC01094
		SLC1A7	DSP
		PTPN22	ANXA5
		DGKE	FIG4
		TIMP2	MIR657
		MST1	NIDDM4
		ALDH7A1	EMX2OS
		STK24	NFAT5
		SLC5A4	OPTN
		CSN3	TTR
		HTN3	TERC
		HTN1	LOC110806263
		CBSL	MAPK1
		NISCH	THSD1
		GPX1	IGFBP3
		LOC106799834	ALG9
		HPSE2	INVS
		CLDN1	ATP12A
		CCND1	COL18A1
		PNPLA3	GREM1
		IL1RN	TNXB
		GSTP1	MIR24-1
		PARN	HOXD13
		ATP11A	ATM
		DPP9	VDR
		RTEL1-TNFRSF6B	DLST
		MFF-DT	MT-TQ
		LOC107982234	PIEZO1
		CP	DUOX1
		ATXN2	COMMD5
		GH1	ATP4A
		IQCB1	NCF2
		CD63	SLC5A2
		CDKN2A	TMEM70
		LTA	KRAS
		SLC2A10	BANF1
		HAMP	KLK4
		HTR2B	HGF
		FLNC-AS1	REST
		ACTN4	FGFR3
		FOXE3	HAVCR1
		KCNJ8	IGF1R
		OFD1	PTEN
		TWIST1	TLL1
		MIR451A	MT-ND5
		CHI3L1	CDKN2C
		MC2R	CLDN4
		SMAD6	KIF7
		ABCB1	OGA
		PDSS1	MYH7
		BICC1	ITGB3
		CYP19A1	BSCL2
		LIPA	ASTN2
		GYS1	LOC105373021
		APOA2	MIR296
		CPOX	DYNLT1
		PXDN	CHEK2
		MIR195	VAC14
		ERCC8	LOC105372273
		CLDN3	MIR517A
		BCL7B	PAX2
		HLA-DQB1	CD68
		SCARB2	CASP1
		MT-CO3	MT-TW
		CD2AP	SAG
		CYP1A2	KCNN4
		GSTT1	FMO3
		LEPQTL1	BMP10
		MMP14	TRIM28
		AQP4	SMARCAL1
		FKBP6	ITGA8
		LAT2	MIR520A
		ABHD11	PAM16
		DNAJC30	CPT2
		BUD23	GBE1
		VPS37D	PRKAG2
		METTL27	LOC106099062
		TMEM270	LOC107133510
		ABCD4	MT-CO2
		FARSB	FLNA
		HFE-AS1	GCH1
		CHST3	DIS3L2
		MT-TK	TRIP13
		LARS2-AS1	POU6F2
		GHR	MT-TS1
		EPHX1	EIF4H
		GLIS3	CA2
		BTNL2	ZDHHC24
		HLA-DPA1	MAF
		ERCC4	CXCL10
		SSTR1	NPHP4
		CYB5A	LOC110006319
		KCTD1	PDE4A
		H19-ICR	ZMPSTE24
		RBCK1	HTR1B
		LOC100506321	KCNIP1
		BGLAP	LRIG2
		PON2	PLA2G1B
		ULK4	MIR590
		EBF3	GAA
		MRPL23	GPR35
		TMEM237	HSPG2
		MIR1225	RTEL1
		HHT4	TCF4
		MT-ND6	NKX2-1
		MT-TF	ABCG8
		MT-TS2	HLA-A
		TNXA	ITGAM
		LAMA2	ERCC6
		EPOR	TJP2
		ACVR1	NFIX
		CLU	ABCG5
		ARVCF	TGFBR3
		TIMP3	MIR423
		LIPE-AS1	SLC1A7
		LOC101930071	PTPN22
		APP	DGKE
		WDR19	TIMP2
		UTP4	MST1
		ALX4	ALDH7A1
		HMGB1	STK24
		ZFPM2	SLC5A4
		COX6B1	CSN3
		SUCNR1	HTN3
		ALAD	HTN1
		TNFRSF11A	CBSL
		NFKB1	NISCH
		PIGN	GPX1
		GPR101	LOC106799834
		PRTN3	HPSE2
		TBX1	CLDN1
		SMARCA4	CCND1
		MIR141	PNPLA3
		KISS1	IL1RN
		MIR200B	GSTP1
		ABCB4	PARN
		TF	ATP11A
		MIR140	DPP9
		CSK	RTEL1-TNFRSF6B
		DNAJB11	MFF-DT
		ATP8B1	LOC107982234
		CDC73	CP
		GATA5	ATXN2
		COG2	GH1
		IFT140	IQCB1
		SERPINF2	CD63
		ADRA2A	CDKN2A
		IL6ST	LTA
		DIO2	SLC2A10
		TREX1	HAMP
		PTGFR	FLNC-AS1
		MET	ACTN4
		KIAA0319L	FOXE3
		NTRK1	KCNJ8
		THBS1	OFD1
		ARHGAP42	TWIST1
		GPC4	MIR451A
		LAMB2	CHI3L1
		HLA-DQA1	MC2R
		OGG1	SMAD6
		SLC25A24	ABCB1
		EWSR1	PDSS1
		MT-TE	BICC1
		IL1R1	CYP19A1
		LOC110806262	LIPA
		GPX3	GYS1
		BAAT	APOA2
		INPPL1	CPOX
		FOXC1	PXDN
		MT-ATP6	MIR195
		PTGDS	ERCC8
		TRPS1	CLDN3
		MED12	BCL7B
		AR	HLA-DQB1
		COX7B	SCARB2
		MT-ND4	MT-CO3
		MT-TH	CD2AP
		CTCF	CYP1A2
		ADCY10	GSTT1
		OSGEP	LEPQTL1
		SERPINB2	MMP14
		RHO	AQP4
		ABCG2	FKBP6
		DCN	LAT2
		PIGA	ABHD11
		CFHR4	DNAJC30
		SLC17A5	BUD23
		POLG	VPS37D
		NDUFB10	METTL27
		PPCS	TMEM270
		RTL1	ABCD4
		CDKN3	FARSB
		ACAT1	HFE-AS1
		TXN2	CHST3
		CEP164	MT-TK
		MED13L	LARS2-AS1
		MIR15A	GHR
		FKBP5	EPHX1
		F8	GLIS3
		FHIT	BTNL2
		PSC	HLA-DPA1
		WT3	ERCC4
		WT4	SSTR1
		LEMD3	CYB5A
		ACP5	KCTD1
		MFAP5	H19-ICR
		RBX1	RBCK1
		CA1	LOC100506321
		AFP	BGLAP
		ANGPTL6	PON2
		IGF2R	ULK4
		FABP3	EBF3
		PDGFRB	MRPL23
		IFNL3	TMEM237
		CLCNKA	MIR1225
		KMT2B	HHT4
		INHA	MT-ND6
		IL15	MT-TF
		HLA-G	MT-TS2
		IKBKG	TNXA
		MITD1	LAMA2
		MIR6511B1	EPOR
		AOMS1	ACVR1
		RAF1	CLU
		LIFR	ARVCF
		NDUFA8	TIMP3
		TRIM37	LIPE-AS1
		ADAMTSL4	LOC101930071
		TGFA	APP
		SLC26A4	WDR19
		ERAP2	UTP4
		MT-TV	ALX4
		FRAXA	HMGB1
		MIF	ZFPM2
		APELA	COX6B1
		FGF5	SUCNR1
		ADA	ALAD
		PTH1R	TNFRSF11A
		MATN3	NFKB1
		ACVR2A	PIGN
		IDS	GPR101
		BNC2	PRTN3
		RAD51	TBX1
		AHSP	SMARCA4
		CDH13	MIR141
		ATP13A3	KISS1
		TTC21B	MIR200B
		UFD1	ABCB4
		TXN	TF
		GAST	MIR140
		PSEN2	CSK
		VEGFB	DNAJB11
		SLC22A1	ATP8B1
		SPECC1L	CDC73
		HJV	GATA5
		WDR35	COG2
		PSAP	IFT140
		CUL7	SERPINF2
		CISTR	ADRA2A
		CLDN16	IL6ST
		RPL36A-HNRNPH2	DIO2
		APRT	TREX1
		CCN1	KIAA0319L
		CTNS	NTRK1
		VPS11	THBS1
		TYR	ARHGAP42
		PITX2	GPC4
		SCN2B	LAMB2
		PIK3CA	HLA-DQA1
		STK11	OGG1
		NRAS	SLC25A24
		CYP27B1	EWSR1
		ERG	MT-TE
		POSTN	IL1R1
		PLAU	LOC110806262
		APC	GPX3
		COL4A2	BAAT
		HLA-C	INPPL1
		MTM1	FOXC1
		RAC1	MT-ATP6
		FLNB	PTGDS
		TRAF3IP1	TRPS1
		LTBP3	MED12
		KIAA1109	AR
		PPARD	COX7B
		CLCN7	MT-ND4
		TCIRG1	MT-TH
		MIR34A	CTCF
		NSMCE2	ADCY10
		NOSTRIN	OSGEP
		MTR	SERPINB2
		SLC22A2	RHO
		CSF2	ABCG2
		NEUROG3	DCN
		ADH1B	PIGA
		COG1	CFHR4
		RLBP1	SLC17A5
		MAPK8	POLG
		ATP1A2	NDUFB10
		ALPL	PPCS
		LOC111365141	RTL1
		FAS	CDKN3
		IFT74	ACAT1
		IL12RB1	TXN2
		LDLRAP1	CEP164
		CGB7	MED13L
		SLC2A1	MIR15A
		MAPK10	FKBP5
		ABCB6	F8
		PGR	FHIT
		HIRA	PSC
		TUG1	WT3
		ERVW-1	WT4
		XPNPEP2	LEMD3
		GOSR2	ACP5
		NFE2L2	MFAP5
		POR	RBX1
		TBX3	CA1
		VPS33A	AFP
		PDGFA	ANGPTL6
		ADAMTS17	IGF2R
		CYP11A1	FABP3
		PIK3R1	PDGFRB
		MT-TA	IFNL3
		G6PD	CLCNKA
		TRIM21	KMT2B
		IBA57	INHA
		ROBO2	IL15
		DUSP2	HLA-G
		APOA1-AS	IKBKG
		CRYAA	MITD1
		CGB3	MIR6511B1
		DNAH8	AOMS1
		KLF2	RAF1
		PDGFRA	LIFR
		SAA1	NDUFA8
		COLQ	TRIM37
		SERPINF1	ADAMTSL4
		FOXP1	TGFA
		KARS1	SLC26A4
		TLR3	ERAP2
		SFTPD	MT-TV
		IL13	FRAXA
		TPO	MIF
		BDKRB1	APELA
		CUBN	FGF5
		PARP1	ADA
		CYP2E1	PTH1R
		MEX3C	MATN3
		FABP2	ACVR2A
		ENO2	IDS
		APOA5	BNC2
		MAT2A	RAD51
		CACNA1B	AHSP
		OPRM1	CDH13
		BRCC3	ATP13A3
		ASL	TTC21B
		PSEN1	UFD1
		CPT1A	TXN
		APOA4	GAST
		NDE1	PSEN2
		FGF20	VEGFB
		INS-IGF2	SLC22A1
		NPHP3-ACAD11	SPECC1L
		LOC100289580	HJV
		LOC111811965	WDR35
		HNFJ3	PSAP
		ANGPTL8	CUL7
		JMJD1C	CISTR
		TRH	CLDN16
		USH2A	RPL36A-HNRNPH2
		ASIC5	APRT
		SLC29A3	CCN1
		UBE2A	CTNS
		AFF4	VPS11
		SNX10	TYR
		MED25	PITX2
		GFAP	SCN2B
		SHC1	PIK3CA
		EDA	STK11
		SUGCT	NRAS
		FASLG	CYP27B1
		SGCB	ERG
		CCL3	POSTN
		CA7	PLAU
		MIR182	APC
		FKBP4	COL4A2
		SOCS3	HLA-C
		SEC24C	MTM1
		RREB1	RAC1
		VCL	FLNB
		NUCB2	TRAF3IP1
		WDR36	LTBP3
		CPB2	KIAA1109
		SERPINH1	PPARD
		BMP1	CLCN7
		IL6R	TCIRG1
		YY1	MIR34A
		MAOA	NSMCE2
		ZEB1	NOSTRIN
		ASB10	MTR
		GRP	SLC22A2
		NT5E	CSF2
		SREBF2	NEUROG3
		IL23R	ADH1B
		SLC6A18	COG1
		VEGFD	RLBP1
		PYY	MAPK8
		RUNX2	ATP1A2
		NR1H2	ALPL
		CDKAL1	LOC111365141
		PMS1	FAS
		AVPR1A	IFT74
		NDUFAF6	IL12RB1
		TNNI2	LDLRAP1
		TRHR	CGB7
		ACHE	SLC2A1
		GP1BB	MAPK10
		MYMK	ABCB6
		F9	PGR
		TRPM4	HIRA
		SRSF3	TUG1
		KCNH2	ERVW-1
		CHGB	XPNPEP2
		CD40	GOSR2
		CYP24A1	NFE2L2
		ABCC1	POR
		KLC1	TBX3
		MAFB	VPS33A
		ADAM12	PDGFA
		USP53	ADAMTS17
		BGN	CYP11A1
		FKBP10	PIK3R1
		COPS8	MT-TA
		LRP1	G6PD
		ZFPM2-AS1	TRIM21
		PBX1	IBA57
		ERCC1	ROBO2
		PDE3B	DUSP2
		RNF213	APOA1-AS
		NPFF	CRYAA
		SETD2	CGB3
		DEL17Q11.2	DNAH8
		MT-ND2	KLF2
		TNPO3	PDGFRA
		NDUFAF2	SAA1
		SMARCB1	COLQ
		TAP1	SERPINF1
		CXCR4	FOXP1
		MT-TM	KARS1
		PDGFB	TLR3
		ALK	SFTPD
		TNFRSF1A	IL13
		MIR130A	TPO
		CNNM2	BDKRB1
		OPN4	CUBN
		PIGQ	PARP1
		BCL2L1	CYP2E1
		PBRM1	MEX3C
		IFNA1	FABP2
		CARD14	ENO2
		HTR3A	APOA5
		CD79A	MAT2A
		STAT2	CACNA1B
		EXT2	OPRM1
		SPRY2	BRCC3
		HGD	ASL
		EDA2R	PSEN1
		PHF21A	CPT1A
		VANGL1	APOA4
		POU3F4	NDE1
		FUZ	FGF20
		AIRE	INS-IGF2
		CA12	NPHP3-ACAD11
		TIE1	LOC100289580
		C4A	LOC111811965
		TPM4	HNFJ3
		IDO1	ANGPTL8
		PAX8	JMJD1C
		HBEGF	TRH
		ITGA2	USH2A
		CD248	ASIC5
		CASZ1	SLC29A3
		FABP1	UBE2A
		IL12A	AFF4
		PRKCB	SNX10
		MIR200A	MED25
		PCNA	GFAP
		MAPK14	SHC1
		CD163	EDA
		FOXO3	SUGCT
		MAOB	FASLG
		TACR3	SGCB
		LOC113939944	CCL3
		PLEKHA7	CA7
		RARRES2	MIR182
		TRPV4	FKBP4
		POU4F1	SOCS3
		TFR2	SEC24C
		ACAT2	RREB1
		SOS1	VCL
		EMILIN1	NUCB2
		RUNX1	WDR36
		IL16	CPB2
		F13A1	SERPINH1
		CHIT1	BMP1
		CASP8	IL6R
		CA5A	YY1
		CA14	MAOA
		ALG6	ZEB1
		CA5B	ASB10
		CA13	GRP
		MYL3	NT5E
		ABCG1	SREBF2
		NRP1	IL23R
		CRYAB	SLC6A18
		SLC39A14	VEGFD
		TMEM216	PYY
		FASN	RUNX2
		NT5C2	NR1H2
		EP300	CDKAL1
		MMEL1	PMS1
		APOC2	AVPR1A
		MIR206	NDUFAF6
		WFDC21P	TNNI2
		MIR199A1	TRHR
		HOTAIR	GP1BB
		MIR29B1	MYMK
		ANGPTL3	F9
		IFIH1	TRPM4
		GNPTAB	SRSF3
		BACE1	KCNH2
		NCAM1	CHGB
		DRD3	CD40
		CDK8	CYP24A1
		PGAP3	ABCC1
		MIR10B	KLC1
		HELLPAR	MAFB
		DCDC2	ADAM12
		RETREG1	USP53
		RPTOR	BGN
		UTS2R	FKBP10
		EFNB2	COPS8
		ITGA1	LRP1
		AKR1B1	ZFPM2-AS1
		SLCO1B1	PBX1
		AGPAT2	ERCC1
		MIR181A2	PDE3B
		MIR10A	RNF213
		TNC	NPFF
		CD59	SETD2
		IL33	DEL17Q11.2
		CACNA1A	MT-ND2
		MIR150	TNPO3
		MSTN	NDUFAF2
		LIPG	SMARCB1
		PITX1	TAP1
		GAL	CXCR4
		CAND1	MT-TM
		OXSR1	PDGFB
		GNA11	ALK
		LOC110973015	TNFRSF1A
		PAPPA2	MIR130A
		FOXP3	CNNM2
		TSHR	OPN4
		SOST	PIGQ
		GCM1	BCL2L1
		IFNA2	PBRM1
		MSX2	IFNA1
		SHPK	CARD14
		FOXO1	HTR3A
		CX3CR1	CD79A
		WNK2	STAT2
		MIR125B1	EXT2
		CDH1	SPRY2
		BAP1	HGD
		EGR1	EDA2R
		PLCB3	PHF21A
		HEY2	VANGL1
		PLA2G2A	POU3F4
		CSH1	FUZ
		CSH2	AIRE
		CXCR3	CA12
		MIR196A2	TIE1
		HTR1A	C4A
		SPRY4-IT1	TPM4
		MSBP1	IDO1
		SCD	PAX8
		ADRA2C	HBEGF
		TPM1	ITGA2
		SLC40A1	CD248
		GNRH1	CASZ1
		B3GAT3	FABP1
		PIGF	IL12A
		ALDH1A2	PRKCB
		SLC19A1	MIR200A
		CYP7A1	PCNA
		SLC26A1	MAPK14
		CORO7-PAM16	CD163
		LOC107032825	FOXO3
		DEL17Q23.1Q23.2	MAOB
		SLC5A6	TACR3
		F2RL1	LOC113939944
		MIR142	PLEKHA7
		FANCD2	RARRES2
		MT-TN	TRPV4
		IL2RA	POU4F1
		H2AC18	TFR2
		AOC3	ACAT2
		GLP1R	SOS1
		CR1	EMILIN1
		ACTA2-AS1	RUNX1
		CTSD	IL16
		MAPT	F13A1
		AMPH	CHIT1
		PLA2G2E	CASP8
		ACAD11	CA5A
		ANKS1A	CA14
		PARD3B	ALG6
		ZNF749	CA5B
		MIR200C	CA13
		MSRA	MYL3
		SLC30A10	ABCG1
		MYPN	NRP1
		SCGB1A1	CRYAB
		ABCB7	SLC39A14
		WNT1	TMEM216
		MIR574	FASN
		FGF7	NT5C2
		SIX5	EP300
		CBL	MMEL1
		MIR192	APOC2
		MBL2	MIR206
		CS	WFDC21P
		SF3B1	MIR199A1
		ITGAL	HOTAIR
		CRHR1	MIR29B1
		ULK3	ANGPTL3
		PRDM16	IFIH1
		IL5	GNPTAB
		AZGP1	BACE1
		PIK3CG	NCAM1
		PNPLA2	DRD3
		NR5A1	CDK8
		LOC117600004	PGAP3
		BCL2	MIR10B
		SLC6A3	HELLPAR
		SYP	DCDC2
		PPIA	RETREG1
		CYCS	RPTOR
		FST	UTS2R
		TBX2	EFNB2
		ASXL1	ITGA1
		S100A4	SLCO1B1
		FGF21	AGPAT2
		MIR424	MIR181A2
		BAX	MIR10A
		GCM2	TNC
		DIH1	CD59
		LOC106096416	IL33
		DIH2	CACNA1A
		NAFLD1	MIR150
		NAFLD2	MSTN
		PSMB9	LIPG
		KIF20A	PITX1
		HSPA1B	GAL
		SECISBP2	CAND1
		SGSH	OXSR1
		GSTM2	GNA11
		GSTM3	LOC110973015
		TOLLIP	PAPPA2
		BIRC5	FOXP3
		DDIT3	TSHR
		RPS27A	SOST
		MT-TT	GCM1
		NEU1	IFNA2
		LPXN	MSX2
		INHBB	SHPK
		KIR2DL4	FOXO1
		PSG1	CX3CR1
		PLAC1	WNK2
		C19orf33	MIR125B1
		YWHAEP7	CDH1
		CEACAMP8	BAP1
		FLT1P1	EGR1
		CCL4	PLCB3
		SCNN1D	HEY2
		PTGER4	PLA2G2A
		M6PR	CSH1
		IL1RL1	CSH2
		MYC	CXCR3
		PAX6	MIR196A2
		MYBPC3	SPRY4-IT1
		SLC22A11	MSBP1
		ATP2A2	SCD
		NEK8	TPM1
		LINC01389	SLC40A1
		SCARB1	GNRH1
		MYBPH	B3GAT3
		UBE2M	PIGF
		GLUL	ALDH1A2
		CCK	SLC19A1
		SLC35F3	CYP7A1
		NGF	SLC26A1
		S100B	CORO7-PAM16
		BCHE	LOC107032825
		FOLH1	DEL17Q23.1Q23.2
		MIR93	SLC5A6
		SRSF2	F2RL1
		IL3	MIR142
		ESM1	FANCD2
		MEFV	MT-TN
		FHII	IL2RA
		PLD2	H2AC18
		SLC12A4	GLP1R
		SLC4A7	CR1
		ALOX5AP	ACTA2-AS1
		TWNK	MAPT
		HERC2	AMPH
		PML	PLA2G2E
		CXCR2	ACAD11
		ITCH	ANKS1A
		ABCD3	PARD3B
		TNFSF15	ZNF749
		SPIB	MIR200C
		SP110	MSRA
		POU2AF1	SLC30A10
		TNFSF12	MYPN
		DHPS	SCGB1A1
		ALG1	ABCB7
		HSP90AA1	WNT1
		MAT1A	MIR574
		BAIAP2L1	FGF7
		GSN	SIX5
		PHF6	CBL
		SP3	MIR192
		SEPHS1	MBL2
		MOK	CS
		TRNAU1AP	SF3B1
		PSTK	ITGAL
		DIPK2A	CRHR1
		DIPK2B	ULK3
		MIR23A	PRDM16
		PRPS1	IL5
		NUP210	AZGP1
		OTC	PIK3CG
		FADS1	PNPLA2
		UBD	NR5A1
		CFL1	LOC117600004
		THBS2	BCL2
		CCN3	SLC6A3
		ACP1	SYP
		TRIB3	PPIA
		SYNPO	CYCS
		KLF4	FST
		ENPP3	TBX2
		NFKBIL1	ASXL1
		SCT	S100A4
		SLIT2	FGF21
		ATRIP	MIR424
		ATRIP-TREX1	BAX
		LOC107372315	GCM2
		CHST14	DIH1
		LPAR1	LOC106096416
		ANGPTL4	DIH2
		NLRP6	NAFLD1
		CXCL9	NAFLD2
		ZSCAN25	PSMB9
		EZH2	KIF20A
		NTRK2	HSPA1B
		MOV10	SECISBP2
		ICOSLG	SGSH
		ZNF652	GSTM2
		ITLN1	GSTM3
		VIM	TOLLIP
		MYL2	BIRC5
		GALNT15	DDIT3
		COL6A3	RPS27A
		MYD88	MT-TT
		RHD	NEU1
		PRKCD	LPXN
		VKORC1	INHBB
		GC	KIR2DL4
		SMAD5	PSG1
		SCG2	PLAC1
		CNTNAP2	C19orf33
		MC3R	YWHAEP7
		KYNU	CEACAMP8
		RTN4	FLT1P1
		MMP8	CCL4
		FTH1	SCNN1D
		HGSNAT	M6PR
		NODAL	IL1RL1
		CNC2	MYC
		MIR27B	PAX6
		EYA1	MYBPC3
		ANKS6	SLC22A11
		MEF2C	NEK8
		COL8A2	LINC01389
		CCN4	SCARB1
		OSTF1	MYBPH
		HRAS	UBE2M
		ISCA1	GLUL
		ATOH7	CCK
		ALPP	SLC35F3
		TNFSF10	NGF
		TP73	S100B
		GHRH	BCHE
		PPIB	FOLH1
		STAT5B	MIR93
		CASP9	SRSF2
		AGL	IL3
		STAT5A	ESM1
		GSTA1	MEFV
		BCAM	FHII
		WWTR1	PLD2
		COLEC11	SLC12A4
		SLC7A1	SLC4A7
		CPQ	ALOX5AP
		CCL11	TWNK
		ANPEP	HERC2
		PITX3	PML
		MIR503	CXCR2
		GCKR	ITCH
		KCNJ10	ABCD3
		CD2	TNFSF15
		PCSK1	SPIB
		AHI1	SP110
		BSG	POU2AF1
		SCN7A	TNFSF12
		LAMA3	DHPS
		SDC4	ALG1
		ARNT	HSP90AA1
		TLR9	MAT1A
		VARS2	BAIAP2L1
		CCL8	GSN
		IFT88	PHF6
		TGFBI	SP3
		SRY	SEPHS1
		SELENOP	MOK
		ANTXR1	TRNAU1AP
		RAMP2	PSTK
		PSMB8	DIPK2A
		MYO18B	DIPK2B
		GP1BA	MIR23A
		CDC42	PRPS1
		TFRC	NUP210
		F11R	OTC
		CABCOCO1	FADS1
		CGA	UBD
		ABCC2	CFL1
		CARTPT	THBS2
		H6PD	CCN3
		TXNIP	ACP1
		ZNF831	TRIB3
		GSK3B	SYNPO
		CRKL	KLF4
		TG	ENPP3
		RPL3L	NFKBIL1
		SCAPER	SCT
		MIR18A	SLIT2
		MIR224	ATRIP
		CUX2	ATRIP-TREX1
		CSMD1	LOC107372315
		IL2RB	CHST14
		FGF1	LPAR1
		DNMT1	ANGPTL4
		PDK4	NLRP6
		P2RY2	CXCL9
		TBX19	ZSCAN25
		MIRLET7C	EZH2
		CREB3L1	NTRK2
		CRTAP	MOV10
		P3H1	ICOSLG
		NARS1	ZNF652
		CCDC30	ITLN1
		KCNJ18	VIM
		PGBD3	MYL2
		MT-TL2	GALNT15
		MT-TP	COL6A3
		ADAMTSL4-AS2	MYD88
		ERCC8-AS1	RHD
		LOC107988032	PRKCD
		TAPVR1	VKORC1
		KAOGS	GC
		HHT3	SMAD5
		SS3	SCG2
		HNRNPUL2-BSCL2	CNTNAP2
		ENTPD6	MC3R
		RBPMS	KYNU
		FNDC5	RTN4
		KRT7	MMP8
		FBLN5	FTH1
		FHL1	HGSNAT
		DES	NODAL
		NCOR2	CNC2
		FSTL4	MIR27B
		SALL1	EYA1
		RPS6KB1	ANKS6
		VTN	MEF2C
		RASSF1	COL8A2
		CCT2	CCN4
		PCSK2	OSTF1
		FHL2	HRAS
		ASS1	ISCA1
		MIR132	ATOH7
		LRRC7	ALPP
		LTBP4	TNFSF10
		SOCS1	TP73
		TGIF1	GHRH
		MAPKAP1	PPIB
		MIR203A	STAT5B
		ANO5	CASP9
		GAD1	AGL
		PRKCQ	STAT5A
		OSGIN1	GSTA1
		PAOD1	BCAM
		CYSLTR2	WWTR1
		SIRT6	COLEC11
		PHACTR1	SLC7A1
		NAGA	CPQ
		MFN2	CCL11
		OGT	ANPEP
		ENPP2	PITX3
		HCG22	MIR503
		TTF2	GCKR
		RELA	KCNJ10
		SLC25A5P2	CD2
		SP1	PCSK1
		MT-CYB	AHI1
		TFAP2A	BSG
		NPY2R	SCN7A
		SOX6	LAMA3
		SLC22A6	SDC4
		COL5A1	ARNT
		SLC22A5	TLR9
		IKBKB	VARS2
		APOM	CCL8
		ADCYAP1	IFT88
		AMPD3	TGFBI
		ITPA	SRY
		SLC5A5	SELENOP
		GPBAR1	ANTXR1
		LPIN1	RAMP2
		MTCH2	PSMB8
		ADH7	MYO18B
		RASGRP3	GP1BA
		FAM98A	CDC42
		MYADML	TFRC
		MGAM	F11R
		EFNB1	CABCOCO1
		CHD7	CGA
		MMP7	ABCC2
		CD44	CARTPT
		LOXL1	H6PD
		UCP3	TXNIP
		KLF5	ZNF831
		ARL13B	GSK3B
		MAP2K1	CRKL
		ANKK1	TG
		F10	RPL3L
		MYH8	SCAPER
		F11	MIR18A
		TTN	MIR224
		WNT3	CUX2
		LOC108903148	CSMD1
		HOXA9	IL2RB
		MECOM	FGF1
		GUCA2B	DNMT1
		HSPB1	PDK4
		CTBP1	P2RY2
		PFKFB3	TBX19
		BCR	MIRLET7C
		CACNA1S	CREB3L1
		SLC30A9	CRTAP
		NDUFA10	P3H1
		NDUFAF5	NARS1
		NDUFAF8	CCDC30
		ATF3	KCNJ18
		SPARC	PGBD3
		ONECUT1	MT-TL2
		KIF3A	MT-TP
		SMTN	ADAMTSL4-AS2
		TRPV1	ERCC8-AS1
		B9D1	LOC107988032
		MIR125A	TAPVR1
		FOXRED1	KAOGS
		GGCX	HHT3
		MIR584	SS3
		NDUFS4	HNRNPUL2-BSCL2
		MIR124-3	ENTPD6
		MIR31	RBPMS
		FGF19	FNDC5
		LINC01081	KRT7
		MIR106B	FBLN5
		MIR181B1	FHL1
		FKBP1B	DES
		LAMP2	NCOR2
		PRKD1	FSTL4
		CSF3	SALL1
		CEP83	RPS6KB1
		SLC7A8	VTN
		SPTB	RASSF1
		XRCC4	CCT2
		FOXM1	PCSK2
		ACTL7A	FHL2
		ACTL7B	ASS1
		JPH3	MIR132
		STAT6	LRRC7
		SV2C	LTBP4
		NAPSA	SOCS1
		CYGB	TGIF1
		PDC	MAPKAP1
		SLC19A2	MIR203A
		ADH1C	ANO5
		MT-ATP8	GAD1
		SFTA3	PRKCQ
		FMR1-AS1	OSGIN1
		CALY	PAOD1
		LZTR1	CYSLTR2
		TPMT	SIRT6
		CD247	PHACTR1
		GPR161	NAGA
		LAX1	MFN2
		DRD5	OGT
		PTPN2	ENPP2
		NFATC2	HCG22
		DSE	TTF2
		GRHL2	RELA
		VSX1	SLC25A5P2
		HMX1	SP1
		OVOL2	MT-CYB
		PRSS56	TFAP2A
		DDR2	NPY2R
		TLR6	SOX6
		UAP1	SLC22A6
		CYP2A6	COL5A1
		HSD3B2	SLC22A5
		PNLIP	IKBKB
		GTF2IRD2B	APOM
		TRPM7	ADCYAP1
		SP140	AMPD3
		MIR25	ITPA
		VIPR2	SLC5A5
		ATP2B4	GPBAR1
		GALNT17	LPIN1
		PDHA1	MTCH2
		PRKCSH	ADH7
		TTC21B-AS1	RASGRP3
		CHRNA7	FAM98A
		PRKAA2	MYADML
		LOC110673972	MGAM
		ID2	EFNB1
		NUDT6	CHD7
		PRKN	MMP7
		TRAF6	CD44
		ERBB2	LOXL1
		ACSM1	UCP3
		NES	KLF5
		L3MBTL4	ARL13B
		PLCE1	MAP2K1
		GFER	ANKK1
		LOC114803475	F10
		CDK4	MYH8
		COX5B	F11
		IL21R	TTN
		PIGG	WNT3
		ZFAT	LOC108903148
		FGF18	HOXA9
		NR4A1	MECOM
		KISS1R	GUCA2B
		CXCL1	HSPB1
		INSIG2	CTBP1
		FCN3	PFKFB3
		POU5F1	BCR
		HOXB2	CACNA1S
		SCN5A	SLC30A9
		YWHAB	NDUFA10
		HDLCQ1	NDUFAF5
		CTSG	NDUFAF8
		BAG3	ATF3
		CXCL13	SPARC
		KHK	ONECUT1
		OPA1	KIF3A
		DDB1	SMTN
		FSHR	TRPV1
		SIX6	B9D1
		P2RX4	MIR125A
		TCAP	FOXRED1
		LOXL2	GGCX
		HSPD1	MIR584
		PTPRO	NDUFS4
		CBLN2	MIR124-3
		NR1H3	MIR31
		ATP10A	FGF19
		CAMTA1	LINC01081
		TMEM231	MIR106B
		B4GALT1	MIR181B1
		MIR19A	FKBP1B
		PTGES	LAMP2
		PLCD1	PRKD1
		C3AR1	CSF3
		CAV2	CEP83
		GIPR	SLC7A8
		ISCU	SPTB
		HBG1	XRCC4
		MIR124-2	FOXM1
		FUT4	ACTL7A
		PTPRD	ACTL7B
		SPTBN5	JPH3
		RAMP1	STAT6
		PPP3CA	SV2C
		KITLG	NAPSA
		GRB14	CYGB
		ITGB2	PDC
		KDM4A	SLC19A2
		MYO1D	ADH1C
		GNA14	MT-ATP8
		CD274	SFTA3
		ENTPD1	FMR1-AS1
		BRAP	CALY
		CNR1	LZTR1
		GAD2	TPMT
		ITGA9	CD247
		HCFC1	GPR161
		TUBB1	LAX1
		SNRPN	DRD5
		CERS3	PTPN2
		DEL22Q11.2	NFATC2
		SBF1	DSE
		GAS7	GRHL2
		NEK9	VSX1
		ACADSB	HMX1
		ALDH1L1	OVOL2
		HHEX	PRSS56
		SRD5A1	DDR2
		UGCG	TLR6
		MAPK7	UAP1
		CHUK	CYP2A6
		OR4D2	HSD3B2
		PRKAG1	PNLIP
		ZBTB7B	GTF2IRD2B
		ZNF169	TRPM7
		ZFR2	SP140
		SMAD7	MIR25
[truncated: 6,986 more rows]
